# Supplementary material for: Investigation on the Coaxial-Annulus-Argon-Assisted Water-Jet-Guided Laser Machining of Hard-to-Process Materials
Source: Materials (Basel). 2023 Aug 10;16(16):5569. doi: 10.3390/ma16165569 (PMC10456533; doi:10.3390/ma16165569)
Supplement: Supplementary file 1 [file materials-16-05569-s001.zip]

Archive with 1 entries (1 files):
- materials-2555254-supplementary.pdf
